# Supplementary material for: Rule-Based Models of the Interplay between Genetic and Environmental Factors in Childhood Allergy
Source: PLoS One. 2013 Nov 19;8(11):e80080. doi: 10.1371/journal.pone.0080080 (PMC3833974; doi:10.1371/journal.pone.0080080)
Supplement: Table S2 — Overview of genetic factors in PARSIFAL and BAMSE. An overview of 188 SNPs , representing 29 genes, genotyped in PARSIFAL. Overlapping SNPs (n=110) between PARSIFAL and BAMSE are indicated with “1” and used for gene-gene interaction analysis by MCFS and ROSETTA. (XLS) [file pone.0080080.s003.xls]

## Sheet: Sheet1
Table S2. Overview of genetic factors in PARSIFAL and BAMSE
An overview of 188 SNPs , representing 29 genes, genotyped in PARSIFAL.
Overlapping SNPs (n=110) between PARSIFAL and BAMSE are indicated with “1” and used for gene-gene interaction analysis by MCFS and ROSETTA.
					Data distribution PARSIFAL (n=count)				Data distribution BAMSE (n=count)
Gene	SNP	PARSIFAL	BAMSE	SNPs used in study 1 (gene-gene)	0	1	2	mv	0	1	2	mv
ADRB2	rs1042714	1	0	0	518	1457	1025	27
CCL1	rs159272	1	0	0	0	9	3005	13
CCL1	rs210839	1	0	0
CCL1	rs3136683	1	0	0	2	139	2867	19
CCL1	rs3136684	1	0	0	1	121	2549	356
CCL1	rs3138031	1	0	0	67	781	2147	32
CCL18	rs2015070	1	0	0	29	515	2447	36
CCL18	rs2015086	1	0	0	56	646	1960	365
CCL18	rs712042	1	0	0	54	659	1964	350
CCL18	rs766555	1	0	0	0	40	2969	18
CCL26	rs11465332	1	0	0	1	49	2958	19
CCL26	rs12721466	1	0	0	0	3	3007	17
CCL26	rs2240478	1	0	0	89	895	1999	44
CCL26	rs2302009	1	0	0	190	1101	1694	42
COL29A1	a36590333	1	1	1	0	128	2754	145	0	81	1870	61
COL29A1	a36602721	1	1	1	0	35	2876	116	0	20	1903	89
COL29A1	a36603217	1	1	1	115	934	1852	126	78	648	1249	37
COL29A1	a36611838	1	1	1	5	308	2618	96	6	199	1769	38
COL29A1	a36645464	1	1	1	5	257	2689	76	6	188	1767	51
COL29A1	a36654694	1	1	1	0	7	2944	76	0	5	1959	48
COL29A1	a36685870	1	1	1	10	280	2665	72	6	195	1787	24
COL29A1	rs10212372	1	1	1	124	909	1837	157	85	601	1201	125
COL29A1	rs10934938	1	1	1	105	882	1801	239	67	625	1245	75
COL29A1	rs11355796	1	1	1	110	981	1818	118	112	651	1180	69
COL29A1	rs11917356	1	1	1	70	682	2071	204	40	459	1408	105
COL29A1	rs12488457	1	1	1	215	1124	1517	171	152	731	973	156
COL29A1	rs13095825	1	1	1	339	1351	1236	101	242	896	825	49
COL29A1	rs1353613	1	1	1	1	59	2830	137	1	65	1858	88
COL29A1	rs1453241	1	1	1	121	906	1843	157	88	641	1216	67
COL29A1	rs1497312	1	1	1	148	1063	1730	86	100	704	1173	35
COL29A1	rs16827168	1	1	1	2	160	2730	135	1	89	1850	72
COL29A1	rs16827497	1	1	1	118	969	1745	195	82	675	1153	102
COL29A1	rs16845861	1	1	1	129	951	1833	114	89	657	1215	51
COL29A1	rs322117	1	1	1	56	754	2143	74	51	488	1445	28
COL29A1	rs35886424	1	1	1	49	673	2199	106	28	448	1495	41
COL29A1	rs4688761	1	1	1	218	1179	1524	106	154	802	970	86
COL29A1	rs819085	1	1	1	10	204	2563	250	9	127	1713	163
COL29A1	rs9883988	1	1	1	5	246	2671	105	7	173	1780	52
COX2	rs20415	1	0	0	0	2	3008	17
COX2	rs2066826	1	0	0	51	657	2288	31
COX2	rs2206593	1	0	0	14	333	2656	24
COX2	rs5270	1	0	0	0	6	3002	19
COX2	rs5275	1	0	0	301	1319	1360	47
COX2	rs689466	1	0	0	100	891	2005	31
FLG	R2447X	1	1	1	0	38	2886	103	0	19	1981	12
FLG	R501X	1	1	1	0	67	2778	182	0	44	1953	15
FLG	S3247X	1	0	0	0	11	2888	128
FLG	snp2282del4	1	1	1	0	121	2836	70	0	83	1887	42
GSTP1	rs1799811	1	0	0	21	490	2465	51
GSTP1	rs749174	1	0	0	345	1307	1349	26
GSTP1	rs947894	1	0	0	315	1270	1407	35
IL13	rs1295685	1	0	0	112	959	1935	21
IL13	rs1295686	1	0	0	112	965	1903	47
IL13	rs1800925	1	0	0	135	952	1922	18
IL13	rs20541	1	0	0	112	955	1937	23
IL13	rs2069743	1	0	0	0	4	2994	29
IL4	rs2243250	1	0	0	62	720	1858	387
IL4R	rs1801275	1	0	0	144	994	1868	21
IRAKM	rs11465955	1	1	1	271	1177	1441	138	142	806	1046	18
IRAKM	rs1177578	1	1	1	478	1246	711	592	372	864	512	264
IRAKM	rs1370128	1	1	1	362	1351	1209	105	214	912	844	42
IRAKM	rs1624395	1	1	1	343	1311	1256	117	202	892	872	46
IRAKM	rs2141709	1	1	1	377	1329	1203	118	277	919	798	18
IRAKM	rs2870784	1	1	1	199	1161	1505	162	161	811	1008	32
NPS	rs10830123	1	1	1	66	728	2123	110	44	483	1405	80
NPS	rs1931704	1	1	1	179	1061	1658	129	117	751	1126	18
NPS	rs4751440	1	1	1	47	685	2204	91	37	469	1497	9
NPSR1	hopo546333	1	1	1	19	450	2448	110	11	320	1663	18
NPSR1	rs1006392	1	1	1	557	1407	946	117	418	985	581	28
NPSR1	rs10263447	1	1	1	109	880	1922	116	85	658	1240	29
NPSR1	rs11770777	1	1	1	187	1074	1657	109	128	695	1149	40
NPSR1	rs1379928	1	1	1	147	981	1780	119	80	659	1218	55
NPSR1	rs1419793	1	1	1	0	102	2829	96	1	59	1914	38
NPSR1	rs17199659	1	1	1	96	791	1978	162	46	506	1442	18
NPSR1	rs1963499	1	1	1	25	505	2365	132	18	371	1575	48
NPSR1	rs2125404	1	1	1	29	584	2309	105	21	393	1556	42
NPSR1	rs2168890	1	1	1	39	603	2160	225	24	408	1466	114
NPSR1	rs2168891	1	1	1	11	307	2592	117	6	230	1732	44
NPSR1	rs2530547	1	1	1	398	1226	1201	202	263	846	841	62
NPSR1	rs2530552	1	1	1	390	1319	1206	112	235	871	857	49
NPSR1	rs2530566	1	1	1	709	1420	771	127	415	967	582	48
NPSR1	rs2531840	1	1	1	445	1291	1080	211	268	861	789	94
NPSR1	rs2609215	1	1	1	31	476	2422	98	14	328	1631	39
NPSR1	rs323917	1	1	1	17	327	2573	110	9	239	1748	16
NPSR1	rs323922	1	1	1	519	1394	1010	104	375	943	655	39
NPSR1	rs324377	1	1	1	597	1408	903	119	421	973	576	42
NPSR1	rs324384	1	1	1	518	1383	885	241	409	971	592	40
NPSR1	rs324396	1	1	1	294	1164	1407	162	229	791	898	94
NPSR1	rs324981	1	1	1	675	1376	817	159	445	980	568	19
NPSR1	rs34705969	1	1	1	3	173	2741	110	1	109	1876	26
NPSR1	rs6972158	1	1	1	322	1363	1210	132	215	886	889	22
NPSR1	rs727162	1	1	1	115	996	1780	136	98	643	1212	59
NPSR1	rs740347	1	1	1	58	743	2102	124	46	479	1457	30
NPSR1	rs963218	1	1	1	614	1312	797	304	391	930	631	60
NRAMP	rs13062	1	0	0	400	1336	1258	33
NRAMP	rs2276631	1	0	0	214	1106	1655	52
NRAMP	rs3816560	1	0	0	237	1120	1636	34
NRAMP	rs4674301	1	0	0	317	1258	1396	56
NRAMP	rs7576974	1	0	0	0	7	2996	24
ORMDL3	rs12603332	1	1	1	760	1482	767	18	503	965	540	4
ORMDL3	rs17608925	1	1	1	29	492	2495	11	28	353	1614	17
ORMDL3	rs2305480	1	1	1	650	1462	901	14	449	959	589	15
ORMDL3	rs3744246	1	1	1	123	881	1981	42	78	615	1304	15
ORMDL3	rs4065275	1	1	1	755	1472	761	39	514	957	532	9
ORMDL3	rs7216389	1	1	1	703	1486	793	45	489	954	551	18
ORMDL3	rs74730394	1	1	1	0	2	2967	58	0	2	1994	16
ORMDL3	rs75433907	1	1	1	0	1	2985	41	0	1	1990	21
ORMDL3	rs78298787	1	1	1	0	1	2986	40	0	2	1996	14
ORMDL3	rs8076131	1	1	1	673	1478	862	14	450	972	576	14
ORMDL3	rs9894164	1	1	1	0	3	3014	10	0	3	1995	14
RORA	rs10152719	1	1	1	78	851	2042	56	62	603	1324	23
RORA	rs10162630	1	1	1	736	1513	766	12	490	999	501	22
RORA	rs11071559	1	1	1	43	775	2185	24	33	491	1472	16
RORA	rs11071561	1	1	1	555	1381	1034	57	371	1016	595	30
RORA	rs11635314	1	1	1	57	732	2197	41	38	437	1520	17
RORA	rs12437690	1	1	1	519	1461	1030	17	321	964	707	20
RORA	rs12438866	1	1	1	481	1417	1087	42	298	922	770	22
RORA	rs12899193	1	1	1	329	1343	1328	27	222	912	871	7
RORA	rs12909890	1	1	1	431	1388	1191	17	253	940	814	5
RORA	rs17191582	1	1	1	82	820	2083	42	43	500	1453	16
RORA	rs17191596	1	1	1	59	732	2219	17	25	450	1533	4
RORA	rs17204367	1	1	1	442	1352	998	235	320	990	626	76
RORA	rs17204426	1	1	1	717	1506	780	24	471	1009	527	5
RORA	rs17204454	1	1	1	642	1479	882	24	425	1005	575	7
RORA	rs17237367	1	1	1	124	891	1973	39	64	641	1290	17
RORA	rs17270362	1	1	1	103	912	1972	40	47	575	1376	14
RORA	rs2899662	1	1	1	378	1386	1248	15	229	890	879	14
RORA	rs341382	1	1	1	211	1138	1637	41	127	741	1125	19
RORA	rs341392	1	1	1	134	1082	1756	55	127	778	1089	18
RORA	rs341459	1	1	1	249	1261	1431	86	191	859	942	20
RORA	rs4775289	1	1	1	546	1443	1027	11	317	979	701	15
RORA	rs4775292	1	1	1	408	1407	1168	44	246	924	824	18
RORA	rs4775301	1	1	1	650	1448	876	53	442	1069	491	10
RORA	rs6494221	1	1	1	131	1005	1863	28	67	655	1283	7
RORA	rs6494229	1	1	1	664	1423	922	18	406	1045	555	6
RORA	rs7164773	1	1	1	718	1488	798	23	464	1031	509	8
RORA	rs7169281	1	1	1	741	1472	796	18	439	1034	524	15
RORA	rs7171681	1	1	1	270	1252	1487	18	185	815	1007	5
RORA	rs7173227	1	1	1	81	723	2210	13	55	563	1377	17
RORA	rs746241	1	1	1	33	541	2418	35	26	401	1564	21
RORA	rs8024629	1	1	1	115	877	2020	15	46	529	1421	16
RORA	rs8042149	1	1	1	626	1463	918	20	437	1061	510	4
RORA	rs8043356	1	1	1	58	729	2211	29	54	526	1408	24
RORA	rs922782	1	1	1	686	1527	799	15	423	990	585	14
RORA	rs9302215	1	1	1	386	1395	1201	45	238	902	857	15
STAT6	rs324011	1	0	0	436	1340	1203	48
TLR1	10268	1	0	0	1	1386	528	1112
TLR1	CMIN2299T	1	0	0	95	839	1990	103
TLR1	rs4833095	1	0	0	239	1137	1551	100
TLR1	TMIN2192C	1	0	0	139	900	1878	110
TLR1	TMIN2803A	1	0	0	183	988	1706	150
TLR2	rs1898830	1	0	0	305	1244	1223	255
TLR2	rs3804099	1	0	0	579	1414	938	96
TLR2	TMIN16934A	1	0	0	727	1408	791	101
TLR3	rs3775291	1	0	0	255	1227	1447	98
TLR4	rs10759932	1	0	0	50	694	2211	72
TLR4	RS4986791	1	0	0	9	346	2577	95
TLR4	rs6478317	1	0	0	277	1293	1366	91
TLR5	A1775G	1	0	0	54	694	2165	114
TLR5	A2523G	1	0	0	34	488	2396	109
TLR5	rs5744168	1	0	0	12	330	2591	94
TLR5	rs5744174	1	0	0	566	1465	901	95
TLR6	AMIN2079T	1	0	0	148	970	1811	98
TLR6	C1083G	1	0	0	313	1233	1170	311
TLR6	C4224T	1	0	0	641	1467	809	110
TLR6	C745T	1	0	0	442	1394	1102	89
TLR6	rs5743806	1	0	0	264	1302	1372	89
TLR7	rs179008	1	0	0	368	512	2050	97
TLR9	G1464A	1	0	0	611	1415	899	102
TLR9	TMIN2622C	1	0	0	57	686	2189	95
TLR9	TMIN2871C	1	0	0	516	1410	996	105
TLR10	rs10856839	1	0	0	115	875	1941	96
TLR10	rs4274855	1	0	0	124	896	1914	93
TLR10	rs7694115	1	0	0	433	1380	1115	99
TNC	rs10817704	1	0	0	10	283	2707	27
TNC	rs12347433	1	0	0	216	1125	1337	349
TNC	rs12351083	1	0	0	251	1281	1454	41
TNC	rs1330362	1	0	0	11	305	2675	36
TNC	rs1330363	1	0	0	436	1366	1116	109
TNC	rs13321	1	0	0	242	1143	1609	33
TNC	rs17819466	1	0	0	43	663	2297	24
TNC	rs2104772	1	0	0	550	1471	944	62
TNC	rs2274750	1	0	0	3	139	2868	17
TNC	rs2297181	1	0	0	36	648	2300	43
TNC	rs3789873	1	0	0	201	1134	1674	18
TNC	rs7865462	1	0	0	750	1467	783	27
TNFa	rs1800629	1	0	0	78	824	2093	32
mv=missing value
