# Supplementary material for: Rule-Based Models of the Interplay between Genetic and Environmental Factors in Childhood Allergy
Source: PLoS One. 2013 Nov 19;8(11):e80080. doi: 10.1371/journal.pone.0080080 (PMC3833974; doi:10.1371/journal.pone.0080080)
Supplement: Table S3 — Rules based on the genetic factors. An overview of all rules generated for the SNP data in PARSIFAL and BAMSE. (XLSX) [file pone.0080080.s004.xlsx]

## Sheet: gene x gene rules
Table S3.
An overview of all rules generated for the SNP data in PARSIFAL and BAMSE
Nr: Each rule has a rule number which is used to refer to the rule.
Trained on: The data set used to train the rule.
LHS (rule conditions): The LHS of the rule consist of a set of rule conditions.
RHS (outcome): The disease that is either present of absent as a result of the rule.
RHS (value): The value of the disease (yes=present or no=absent).
P-value: The rule p-value calculated using the hypergeometic distrubtion. See Eq 8 in supplementary methods for definition.
Acc: The rule accuracy. See Eq 2 in supplementary methods for definition.
Supp: The rule support. See Eq 1 in supplementary methods for definition.
Acc*: Expected accuracy under the assumption of indepedent conditions. See Eq 4 in supplementary methods for definition.
Supp*: Expected support under the assumption of independent conditions. See Eq 3 in supplementary methods for definition.
%1_match: Percentage of outcome=1 among children that matched the rule.
%1_non-match: Percentage of outcome=1 among children that did not match the rule.
Support: Rule support on validation data set.
Valid? True (1) if the correct outcome is enriched among children that match the rule. False (0) othervise.
Acc* on other data: Expected accuracy on validation data set.
Supp* on other data: Expected support on validation data set.
Own data ratio: 'Ratio' in the training data. See Eq 5 in supplementary methods for definition.
Valid. Ratio: 'Validation ratio', see Eq 6 in supplementary methods for definition.
Other data ratio: 'Ratio' in the test data. See Eq 7 in supplementary methods for definition.
Product: Product of the three ratios.
Nr	Trained on	LHS (rule conditions)	RHS (outcome)	RHS (value)	P-value	Acc	Supp	Acc*	Supp*	%1_match	%1_non-match	Support	Valid?	Acc* on other data	Supp* on other data	Own data ratio	Valid. Ratio	Other data ratio	Product
1	BAMSE	if RORA_rs10162630=0, RORA_rs17191582=1, RORA_rs17191596=1 and RORA_rs8024629=1	asthma	yes	9.43875e-05	0.287	108	0.257949	7	0.09	0.0844967	150	1	0.0698902	14	17.1662	1.06513	13.7972	252.27
2	BAMSE	if COL29A1_a36590333=1, RORA_rs12909890=2 and RORA_rs7171681=1	allergic asthma	yes	3.11286e-05	0.7	10	0.247684	7	0.15	0.062753	13	1	0.0618812	14	4.0374	2.39032	2.25086	21.7223
3	BAMSE	if NPSR1_rs17199659=2, COL29A1_rs11917356=2 and ORMDL3_rs12603332=2	current asthma	no	0.000125895	0.978	229	0.950981	232	0.0191083	0.0474383	314	1	0.976203	316	1.01511	2.48261	0.998444	2.5162
4	PARSIFAL	if FLG_R2447X=1	allergic eczema	yes	1.91722e-07	0.5	24	0.5	24	0.18	0.0752602	11	1	0.181818	11	1	2.3917	0.99	2.36779
5	PARSIFAL	if NPSR1_rs323922=0, RORA_rs17270362=1 and RORA_rs341459=0	current wheezing	yes	2.9067e-05	0.391	23	0.195402	13	0.16	0.110477	25	1	0.145329	10	3.54023	1.44826	2.75237	14.1119
6	PARSIFAL	if ORMDL3_rs2305480=2 and RORA_rs17270362=1	current asthma	yes	1.20575e-05	0.11	219	0.0647439	234	0.14	0.0717547	130	1	0.1244	133	1.59009	1.95109	1.10002	3.41271
7	PARSIFAL	if COL29A1_rs12488457=1 and FLG_snp2282del4=1	non-allergic eczema	yes	0.000192787	0.3	40	0.284752	30	0.13	0.0657439	16	1	0.14517	17	1.40473	1.97737	0.842823	2.34109
8	BAMSE	if NPSR1_rs740347=1 and COL29A1_rs9883988=1	non-allergic asthma	yes	2.53038e-05	0.455	22	0.192689	25	0.09	0.0532025	44	1	0.0891967	41	2.07796	1.69165	1.08284	3.80637
9	BAMSE	if COL29A1_rs11917356=2, ORMDL3_rs7216389=0 and RORA_rs17270362=1	current wheezing	yes	6.08204e-05	0.243	107	0.16788	97	0.126984	0.0767747	126	1	0.095897	142	1.59669	1.65398	1.17497	3.10297
10	PARSIFAL	if NPSR1_rs2530566=1 and FLG_snp2282del4=1	non-allergic eczema	yes	9.08263e-05	0.344	32	0.253192	36	0.12	0.0647603	17	1	0.172493	23	1.20769	1.85299	0.514199	1.15069
11	BAMSE	if COL29A1_a36590333=1 and RORA_rs12909890=2	allergic asthma	yes	8.86627e-05	0.5	18	0.235737	18	0.0909091	0.0628834	33	1	0.0552727	34	2.12101	1.44568	1.59636	4.89492
12	BAMSE	if COL29A1_a36590333=1 and RORA_rs7171681=1	allergic asthma	yes	5.94617e-05	0.476	21	0.292373	18	0.0909091	0.0628834	33	1	0.0643248	37	1.8994	1.44568	1.2605	3.46122
13	BAMSE	if COL29A1_rs10934938=1, ORMDL3_rs3744246=1 and RORA_rs11071561=0	allergic eczema	yes	0.000232663	0.333	24	0.141385	23	0.11	0.0889127	36	1	0.079255	33	2.45767	1.23717	1.5141	4.6037
14	BAMSE	if COL29A1_rs11917356=2, NPS_rs1931704=2, ORMDL3_rs7216389=0 and RORA_rs10152719=2	current wheezing	yes	6.97483e-06	0.252	119	0.158863	125	0.11	0.076428	178	1	0.0909572	177	1.51013	1.43926	1.21619	2.64337
15	PARSIFAL	if FLG_snp2282del4=1, RORA_rs17204426=1 and RORA_rs922782=1	atopic eczema	yes	1.07658e-05	0.452	31	0.26955	28	0.14	0.0926024	14	1	0.179311	19	1.85654	1.51184	0.575301	1.61475
16	BAMSE	if COL29A1_rs11917356=2, ORMDL3_rs2305480=0 and RORA_rs12909890=2	current asthma	no	6.73516e-05	1	115	0.962172	110	0.03	0.0458081	150	1	0.969276	157	1.08656	1.52694	0.956127	1.58631
17	PARSIFAL	if FLG_R2447X=1	current wheezing	yes	4.09599e-05	0.314	35	0.314286	35	0.16	0.111507	19	1	0.157895	19	0.999091	1.43489	1.01333	1.4527
18	PARSIFAL	if COL29A1_rs322117=1, IRAKM_rs1370128=2 and RORA_rs12438866=0	asthma	yes	1.86512e-06	0.304	56	0.137572	48	0.16	0.148649	43	1	0.175475	29	2.57805	1.07636	1.35199	3.75167
19	PARSIFAL	if FLG_R2447X=1 and RORA_rs11635314=2	current rhinoconjunctivitis	yes	0.000898668	0.292	24	0.21207	26	0.2	0.155172	15	1	0.149693	14	1.27099	1.28889	1.4315	2.34503
20	PARSIFAL	if FLG_R2447X=1	atopic eczema	yes	3.21018e-06	0.444	36	0.444444	36	0.13	0.093011	16	1	0.125	16	0.999	1.39768	1.04	1.45214
21	BAMSE	if COL29A1_a36590333=2, COL29A1_a36645464=2, FLG_R501X=2, RORA_rs10162630=0, RORA_rs17191582=2 and RORA_rs8024629=2	asthma	no	0.000232171	0.933	194	0.882598	194	0.0682594	0.0858275	293	1	0.915444	247	1.05711	1.25737	1.20735	1.60478
22	BAMSE	if COL29A1_a36590333=1	atopic sensitization >3.5kU/L	yes	0.00594758	0.494	81	0.493827	81	0.2	0.152819	125	1	0.2	125	1.00035	1.30874	1	1.3092
23	PARSIFAL	if NPSR1_rs727162=1, ORMDL3_rs2305480=2 and RORA_rs12437690=1	current asthma	yes	8.7758e-05	0.125	128	0.0754986	126	0.09	0.076331	70	1	0.0976381	69	1.68194	1.17908	0.935131	1.85449
24	PARSIFAL	if COL29A1_rs322117=1 and ORMDL3_rs2305480=2	non-allergic asthma	yes	9.02027e-05	0.127	173	0.12487	151	0.13	0.105031	87	1	0.143423	85	1.16523	1.23773	0.927734	1.33802
25	BAMSE	if COL29A1_rs11917356=2, NPS_rs1931704=2 and ORMDL3_rs7216389=0	current wheezing	yes	6.03343e-05	0.207	184	0.163765	190	0.0915751	0.0773411	273	1	0.0877035	260	1.22409	1.18404	1.09635	1.58902
26	BAMSE	if RORA_rs12437690=2 and RORA_rs341382=2	current wheezing	no	1.55674e-05	0.958	264	0.907318	394	0.06	0.0813772	339	1	0.923709	538	0.707479	1.35629	0.641225	0.615283
27	PARSIFAL	if COL29A1_rs11917356=1, ORMDL3_rs2305480=2 and RORA_rs12437690=1	current asthma	yes	6.44361e-05	0.141	99	0.0873368	85	0.09	0.0782665	43	1	0.127333	50	1.88035	1.14992	0.607857	1.31433
28	BAMSE	if COL29A1_rs11917356=2, NPS_rs1931704=2 and ORMDL3_rs2305480=2	current wheezing	yes	5.98953e-05	0.194	232	0.162866	229	0.0898551	0.076824	345	1	0.0909802	333	1.20677	1.16962	1.02322	1.44424
29	PARSIFAL	if FLG_R2447X=1	atopic sensitization >3.5kU/L	yes	0.000148182	0.417	36	0.416667	36	0.42	0.354283	19	1	0.421053	19	1.0008	1.18549	0.9975	1.18348
30	BAMSE	if ORMDL3_rs2305480=0 and RORA_rs12909890=2	current asthma	no	0.000102099	0.988	166	0.960646	156	0.04	0.0439331	225	1	0.966757	227	1.0944	1.09833	0.984262	1.18309
31	BAMSE	if NPSR1_rs740347=1, RORA_rs12438866=0 and RORA_rs341392=2	non-allergic asthma	yes	2.10968e-05	0.571	14	0.244624	24	0.06	0.0536261	34	1	0.0780207	46	1.36162	1.11886	0.568411	0.865947
32	BAMSE	if RORA_rs11071561=0 and RORA_rs7164773=2	allergic asthma	no	5.09027e-06	1	90	0.921455	62	0.07	0.064109	72	0	0.935154	103	1.57535	0.915843	0.695176	1.00298
33	BAMSE	if NPSR1_rs324981=1, COL29A1_rs13095825=1 and ORMDL3_rs7216389=1	non-allergic eczema	no	0.000118746	1	125	0.974225	126	0.107623	0.0937136	223	0	0.909238	210	1.01831	0.870756	1.04221	0.924129
34	BAMSE	if NPSR1_rs324981=1, COL29A1_rs13095825=1 and ORMDL3_rs4065275=1	non-allergic eczema	no	0.000128169	1	124	0.974225	126	0.110092	0.0934417	218	0	0.907036	205	1.01016	0.848762	1.04333	0.894543
35	BAMSE	if COL29A1_rs1353613=1 and RORA_rs10152719=1	atopic sensitization >0.35kU/L	yes	3.24699e-05	0.611	18	0.319832	19	0.214286	0.285816	14	0	0.23027	16	1.80983	0.749733	0.814263	1.10487
36	PARSIFAL	if FLG_snp2282del4=1 and RORA_rs922782=1	atopic eczema	yes	5.07245e-05	0.318	66	0.267485	57	0.08	0.0927224	38	0	0.189882	37	1.37657	0.862791	0.432701	0.513914
37	PARSIFAL	if COL29A1_rs322117=1, ORMDL3_rs2305480=2 and RORA_rs12437690=1	current asthma	yes	0.00010047	0.129	116	0.0892975	93	0.06	0.07875	54	0	0.116533	53	1.80188	0.761905	0.52459	0.720189
38	PARSIFAL	if COL29A1_rs322117=1 and RORA_rs341459=0	current wheezing	yes	5.2213e-05	0.232	69	0.171208	61	0.08	0.111688	37	0	0.143956	46	1.5328	0.716279	0.446995	0.49076
39	BAMSE	if COL29A1_rs11917356=2, NPS_rs1931704=2 and ORMDL3_rs4065275=0	current wheezing	yes	5.49295e-05	0.205	190	0.159608	200	0.0353357	0.0834732	283	0	0.0503281	283	1.22018	0.423318	0.702107	0.362656
