# Supplementary material for: Rule-Based Models of the Interplay between Genetic and Environmental Factors in Childhood Allergy
Source: PLoS One. 2013 Nov 19;8(11):e80080. doi: 10.1371/journal.pone.0080080 (PMC3833974; doi:10.1371/journal.pone.0080080)
Supplement: Table S5 — Rules for the prediction of allergiceczema. In total 83 rules were generated for allergic eczema, here presented with a unique identifier (‘Nr’). (XLSX) [file pone.0080080.s006.xlsx]

## Sheet: Overview drderm rules
Table S5.
In total 83 rules were generated for allergic eczema, here presented with a unique identifier (‘Nr’).
Nr: Each rule has a rule number which is used to refer to the rule.
LHS (rule conditions): The LHS of the rule consist of a set of rule conditions.
RHS (allergic eczema): 'yes' if the disease is present, and 'no' if it is absent.
P-value: The rule p-value calculated using the hypergeometic distrubtion. See Eq 8 in supplementary methods for definition.
Acc: The rule accuracy. See Eq 2 in supplementary methods for definition.
Supp: The rule support. See Eq 1 in supplementary methods for definition.
Acc*: Expected accuracy under the assumption of indepedent conditions. See Eq 4 in supplementary methods for definition.
Supp*: Expected support under the assumption of independent conditions. See Eq 3 in supplementary methods for definition.
%1_match: Percentage of outcome=1 among children that matched the rule.
%1_non-match: Percentage of outcome=1 among children that did not match the rule.
Support: Rule support on validation data set.
Valid? True (1) if the correct outcome is enriched among children that match the rule. False (0) othervise.
Acc* on other data: Expected accuracy on validation data set.
Supp* on other data: Expected support on validation data set.
Parsifal ratio: 'Ratio' in the training data. See Eq 5 in supplementary methods for definition.
Valid. Ratio: 'Validation ratio', see Eq 6 in supplementary methods for definition.
Bamse ratio: 'Ratio' in the test data. See Eq 7 in supplementary methods for definition.
Product: Product of the three ratios.
Nr	LHS (rule conditions)	RHS (allergic eczema)	P-value	Acc	Supp	Acc*	Supp*	%1_match	%1_non-match	Supp	Valid?	Acc* Bamse	Supp* Bamse	Parsifal ratio	Valid. Ratio	Bamse ratio	Product
1	if from Germany, mother had eczema and mother never worked on a farm during lactation	yes	1.84233e-12	0.6	30	0.276674	58							1.1217
2	if from Germany, mother had eczema and mother never worked on a farm during pregnancy	yes	6.08214e-12	0.607	28	0.280359	54							1.12263
3	if no pets during the first year of life and mother had eczema	yes	2.82812e-11	0.25	172	0.226283	176	0.111969	0.0673367	259	1	0.119654	246	1.0797	1.66282	0.985229	1.76884
4	if from Germany, mother had eczema and not drank mostly farm milk during first 12 months	yes	3.41017e-11	0.529	34	0.282419	56							1.13724
5	if from Germany and mother had eczema	yes	4.61249e-11	0.447	47	0.230487	81							1.12531
6	if no pets during the first year of life and mother had rhinoconjunctivitis	yes	1.50349e-09	0.238	164	0.215118	164	0.134545	0.0602656	275	1	0.138713	265	1.10637	2.23254	1.00656	2.48622
7	if mother had rhinoconjunctivitis and no contact with farm animals	yes	4.4708e-09	0.246	142	0.244197	109							1.31237
8	if no pets during the first year of life and father had eczema	yes	1.12405e-08	0.248	133	0.223159	125	0.12766	0.0681818	188	1	0.125895	182	1.18244	1.87234	1.04745	2.31897
9	if mother had rhinoconjunctivitis and mother never worked on a farm during pregnancy or lactation	yes	1.13611e-08	0.213	197	0.217522	161							1.19816
10	if mother had eczema and no contact with farm animals	yes	2.95404e-08	0.244	131	0.256378	117							1.0656
11	if mother had eczema and mother never worked on a farm during pregnancy or lactation	yes	4.80413e-08	0.209	191	0.228776	173							1.00861
12	if mother had eczema	yes	5.1877e-08	0.18	295	0.179661	295	0.111498	0.0658561	287	1	0.111498	287	1.00189	1.69306	1	1.69625
13	if NPSR1_hopo546333=2, from anthroposophic reference group and father had rhinoconjunctivitis	yes	1.0476e-07	0.417	36	0.310752	29							1.66581
14	if from the Netherlands, no pets during the first year of life and father had rhinoconjunctivitis	yes	1.36418e-07	0.438	32	0.314549	23							1.93735
15	if father had eczema and no contact with farm animals	yes	1.76663e-07	0.284	81	0.252975	83							1.09559
16	if from anthroposophic reference group and no pets during the first year of life	yes	1.79379e-07	0.203	192	0.211509	164							1.12364
17	if from the Netherlands, no pets during the first year of life and no contact with farm animals	yes	1.83945e-07	0.26	100	0.254232	71							1.4404
18	if FLG_R2447X=1 and from the Netherlands	yes	2.95549e-07	0.875	8	0.604824	5							2.31472
19	if FLG_R2447X=1	yes	3.23975e-07	0.48	25	0.48	25	0.181818	0.0749004	11	1	0.181818	11	1	2.42747	1	2.42747
20	if father had asthma and mother never worked on a farm during pregnancy or lactation	yes	4.66185e-07	0.271	85	0.269116	78							1.09737
21	if from anthroposophic reference group and father had rhinoconjunctivitis	yes	4.77713e-07	0.34	50	0.298577	35							1.62676
22	if father had eczema and mother had no contact with farm animals during pregnancy	yes	8.39298e-07	0.227	128	0.222201	115							1.13708
23	if no pets during the first year of life and father had asthma	yes	1.56969e-06	0.262	84	0.266335	79	0.157407	0.0695423	108	1	0.164525	100	1.04599	2.26348	1.03328	2.44635
24	if from anthroposophic reference group and no contact with farm animals	yes	1.66347e-06	0.185	216	0.240249	109							1.52594
25	if from anthroposophic reference group and from Germany	yes	1.81761e-06	0.288	66	0.215515	76							1.1605
26	if mother had rhinoconjunctivitis	yes	2.10516e-06	0.17	276	0.17029	276	0.12945	0.0590674	309	1	0.12945	309	0.998298	2.19156	1	2.18783
27	if father had asthma	yes	4.64949e-06	0.214	131	0.21374	131	0.153846	0.0689354	117	1	0.153846	117	1.00121	2.23174	1	2.23445
28	if from anthroposophic reference group	yes	4.76272e-06	0.167	275	0.167273	275							0.99837
29	if from the Netherlands and father had rhinoconjunctivitis	yes	5.83974e-06	0.319	47	0.255753	37							1.5844
30	if no pets during the first year of life and father had rhinoconjunctivitis	yes	8.10522e-06	0.204	142	0.216771	139	0.148014	0.0568769	277	1	0.143521	262	0.961398	2.60236	1.09035	2.72795
31	if father had rhinoconjunctivitis and father had eczema	yes	8.14211e-06	0.273	66	0.313119	27	0.166667	0.0689061	102	1	0.198139	53	2.13125	2.41875	1.61884	8.34503
32	if father had rhinoconjunctivitis and no contact with farm animals	yes	8.18706e-06	0.217	120	0.246003	92							1.15057
33	if father had rhinoconjunctivitis	yes	1.2438e-05	0.172	233	0.171674	233	0.133987	0.0585162	306	1	0.133987	306	1.0019	2.28974	1	2.29409
34	if father had eczema	yes	1.37526e-05	0.177	209	0.177033	209	0.117371	0.0685714	213	1	0.117371	213	0.999811	1.71166	1	1.71134
35	if FLG_snp2282del4=1 and from Germany	yes	3.69189e-05	0.385	26	0.231564	20							2.16139
36	if FLG_snp2282del4=1 and no contact with farm animals	yes	0.000795275	0.3	30	0.257535	29							1.20506
37	if no pets during the first year of life and mother had asthma	yes	0.00120325	0.208	72	0.217317	73	0.133333	0.0705467	120	1	0.143883	115	0.944018	1.89	0.966968	1.72526
38	if mother had asthma	yes	0.00184778	0.172	122	0.172131	122	0.134328	0.0692982	134	1	0.134328	134	0.999238	1.93841	1	1.93693
39	if NPSR1_hopo546333=0 and from the Netherlands	yes	0.00260182	0.75	4	0.453262	3							2.20623
40	if mother never worked on a farm during pregnancy or lactation, mother had contact with one farm animal species during pregnancy and contact with 2 farm animal species	yes	0.00377727	0.385	13	0.0877446	19							3.00213
41	if FLG_snp2282del4=1 and no pets during the first year of life	yes	0.00492723	0.222	45	0.227345	43	0.181818	0.0720795	44	1	0.178049	41	1.02191	2.52247	1.09589	2.82491
42	if no pets during the first year of life, mother never worked on a farm during pregnancy and mother had contact with one farm animal species during pregnancy	yes	0.0058159	0.231	39	0.147416	91							0.67157
43	if NPSR1_hopo546333=0	yes	0.00760433	0.333	15	0.333333	15	0.125	0.0757576	8	1	0.125	8	0.999	1.65	1	1.64835
44	if pets during the first year of life, mother worked on a farm during lactation, no contact with farm animals and never wore wool clothing	yes	0.00789623	1	2	0.041401	59							0.818779
45	if FLG_snp2282del4=1	yes	0.00926866	0.181	72	0.180556	72	0.166667	0.0722591	48	1	0.166667	48	1.00246	2.30651	1	2.31219
46	if from Germany, mother never worked on a farm during lactation and mother had contact with one farm animal species during pregnancy	yes	0.00977529	0.229	35	0.148111	45							1.20255
47	if from Germany, mother never worked on a farm during pregnancy or lactation and contact with one farm animal species	yes	0.0161179	0.211	38	0.142222	54							1.04401
48	if mother never worked on a farm during pregnancy, mother had contact with one farm animal species during pregnancy and not drank mostly farm milk during first 12 months	yes	0.0164187	0.18	61	0.145396	104							0.726132
49	if from Germany, mother never worked on a farm during pregnancy and mother had contact with one farm animal species during pregnancy	yes	0.0193762	0.24	25	0.15044	42							0.949596
50	if from Austria, no pets during the first year of life and mother had contact with one farm animal species during pregnancy	yes	0.0193762	0.24	25	0.132521	27							1.67688
51	if from Germany, mother never worked on a farm during pregnancy or lactation and mother had contact with one farm animal species during pregnancy	yes	0.0219642	0.263	19	0.155694	37							0.867435
52	if TLR5_rs5744168=0	yes	0.0278307	0.375	8	0.375	8							1
53	if mother never worked on a farm during lactation and mother had contact with one farm animal species during pregnancy	yes	0.0384138	0.142	113	0.112787	165							0.862229
54	if from Austria, mother worked on a farm during pregnancy or lactation and mother never worked on a farm during pregnancy	yes	0.0390608	0.333	9	0.0767596	104							0.375423
55	if mother had contact with 2 farm animal species during pregnancy and no contact with farm animals	yes	0.0390608	0.333	9	0.102088	72							0.407737
56	if from Austria and mother had contact with one farm animal species during pregnancy	yes	0.0465904	0.184	38	0.102654	47							1.44919
57	if mother never worked on a farm during pregnancy and mother had contact with one farm animal species during pregnancy	yes	0.0477756	0.146	89	0.114636	155							0.731293
58	if mother never had asthma and/or rhinoconjunctivitis, father never had eczema and wore wool clothing	no	1.29892e-08	0.992	242	0.973966	260							0.948004
59	if mother never had asthma and/or rhinoconjunctivitis and wore wool clothing	no	1.30408e-07	0.982	283	0.969288	295							0.971904
60	if from Sweden and drank mostly farm milk during first 12 months	no	1.53244e-07	1	161	0.979359	191							0.860698
61	if mother worked on a farm during pregnancy	no	2.38102e-07	0.953	705	0.953191	705							0.999799
62	if pets during the first year of life and drank mostly farm milk during first 12 months	no	1.01273e-06	0.975	315	0.976977	283							1.11082
63	if mother worked on a farm during lactation	no	2.69507e-06	0.955	576	0.954861	576							1.00015
64	if from Sweden, mother never had rhinoconjunctivitis and wore wool clothing	no	2.8714e-06	1	132	0.984567	86							1.55894
65	if from anthroposophic community, from Sweden and mother never had rhinoconjunctivitis	no	7.88723e-06	0.989	174	0.964534	104							1.71552
66	if lives on a farm and from Sweden	no	8.40904e-06	0.985	195	0.970338	251							0.788632
67	if NPSR1_hopo546333=1, lives on a farm and mother never had eczema	no	2.10748e-05	1	112	0.972192	111							1.03787
68	if wore wool clothing	no	3.28628e-05	0.963	351	0.962963	351							1.00004
69	if from Sweden and lives on farm	no	5.70638e-05	0.976	211	0.968313	263							0.80865
70	if from Switzerland and pets during the first year of life	no	0.000300079	1	85	0.979483	94							0.923197
71	if NPSR1_hopo546333=1 and lives on a farm	no	0.000344926	0.985	131	0.965018	131							1.02071
72	if no pets during the first year of life, mother never had eczema and mother worked on a farm during pregnancy or lactation	no	0.000369082	0.953	387	0.944635	412							0.947639
73	if NPSR1_hopo546333=1 and mother worked on a farm during pregnancy or lactation	no	0.000572304	0.984	125	0.967856	126							1.00861
74	if from Switzerland	no	0.000971557	0.964	223	0.964126	223							0.99987
75	if contact with 3 farm animal species and drank mostly farm milk during first 12 months	no	0.00154743	0.982	113	0.982744	70							1.61306
76	if NPSR1_hopo546333=1 and drank mostly farm milk during first 12 months	no	0.00158431	0.989	92	0.975616	100							0.932621
77	if from anthroposophic community, pets during the first year of life and mother never had rhinoconjunctivitis	no	0.00179694	0.973	148	0.960511	155							0.967254
78	if lives on a farm and contact with 4 farm animal species	no	0.00253824	1	63	0.979727	42							1.53104
79	if contact with 3 farm animal species	no	0.00352644	0.961	203	0.960591	203							1.00043
80	if from anthroposophic community and drank mostly farm milk during first 12 months	no	0.00651171	0.973	113	0.962818	147							0.776836
81	if does not live on farm and drank mostly farm milk during first 12 months	no	0.00802895	0.962	159	0.947517	350							0.461229
82	if from anthroposophic community, pets during the first year of life and mother never had asthma and/or rhinoconjunctivitis	no	0.00929543	0.965	141	0.959837	151							0.938798
83	if mother had contact with 4 farm animal species during pregnancy	no	0.0118034	1	47	1	47							1
