# Supplementary material for: Rule-Based Models of the Interplay between Genetic and Environmental Factors in Childhood Allergy
Source: PLoS One. 2013 Nov 19;8(11):e80080. doi: 10.1371/journal.pone.0080080 (PMC3833974; doi:10.1371/journal.pone.0080080)
Supplement: Table S7 — Rules for the prediction of asthma. In total 66 rules were generated for asthma, here presented with a unique identifier (‘Nr’). (XLS) [file pone.0080080.s008.xls]

## Sheet: Overview asthma rules
Table S7.
In total 66 rules were generated for asthma, here presented with a unique identifier (‘Nr’).
Nr: Each rule has a rule number which is used to refer to the rule.
LHS (rule conditions): The LHS of the rule consist of a set of rule conditions.
RHS (asthma): 'yes' if the disease is present, and 'no' if it is absent.
P-value: The rule p-value calculated using the hypergeometic distrubtion. See Eq 8 in supplementary methods for definition.
Acc: The rule accuracy. See Eq 2 in supplementary methods for definition.
Supp: The rule support. See Eq 1 in supplementary methods for definition.
Acc*: Expected accuracy under the assumption of indepedent conditions. See Eq 4 in supplementary methods for definition.
Supp*: Expected support under the assumption of independent conditions. See Eq 3 in supplementary methods for definition.
%1_match: Percentage of outcome=1 among children that matched the rule.
%1_non-match: Percentage of outcome=1 among children that did not match the rule.
Support: Rule support on validation data set.
Valid? True (1) if the correct outcome is enriched among children that match the rule. False (0) othervise.
Acc* on other data: Expected accuracy on validation data set.
Supp* on other data: Expected support on validation data set.
Parsifal ratio: 'Ratio' in the training data. See Eq 5 in supplementary methods for definition.
Valid. Ratio: 'Validation ratio', see Eq 6 in supplementary methods for definition.
Bamse ratio: 'Ratio' in the test data. See Eq 7 in supplementary methods for definition.
Product: Product of the three ratios.
Nr	LHS (rule conditions)	RHS (asthma)	P-value	Acc	Supp	Acc*	Supp*	%1_match	%1_non-match	Supp	Valid?	Acc* Bamse	Supp* Bamse	Parsifal ratio	Valid. Ratio	Bamse ratio	Product
1	if 0-12 months when first used antibiotics and formula feed during babyhood	yes	4.36732e-11	0.337	83	0.290384	103	0.3125	0.140633	64	0	0.31829	61	0.935186	2.22209	1.03009	2.14061
2	if formula feed during babyhood	yes	5.3189e-11	0.197	304	0.197368	304	0.244604	0.139262	139	0	0.244604	139	0.998133	1.75644	1	1.75316
3	if from the Netherlands and 0-12 months when first used antibiotics	yes	1.37182e-10	0.291	110	0.23502	153							0.890202
4	if 0-12 months when first used antibiotics, father had asthma and mother never worked on a farm during pregnancy	yes	5.1954e-08	0.378	45	0.343685	44							1.12484
5	if father had asthma and mother never worked on a farm during lactation	yes	6.50653e-08	0.224	152	0.235067	135							1.07292
6	if father had asthma and mother never worked on a farm during pregnancy	yes	6.65259e-08	0.228	145	0.239355	127							1.08757
7	if father had asthma	yes	1.80531e-07	0.202	188	0.202128	188	0.23	0.138533	200	0	0.228856	201	0.999368	1.66025	1	1.6592
8	if from anthroposophic reference group, 0-12 months when first used antibiotics and not drank mostly farm milk during first 12 months	yes	2.32062e-07	0.221	145	0.238869	95							1.41214
9	if 0-12 months when first used antibiotics and mother had asthma	yes	4.1008e-07	0.294	68	0.2609	67	0.387387	0.131535	111	0	0.385338	104	1.14369	2.94512	1.07298	3.61411
10	if from anthroposophic reference group and 0-12 months when first used antibiotics	yes	9.96396e-07	0.208	154	0.201368	137							1.16111
11	if mother had asthma and not drank mostly farm milk during first 12 months	yes	2.29394e-06	0.204	152	0.208875	138							1.07574
12	if from anthroposophic reference group and from the Netherlands	yes	2.3178e-06	0.25	88	0.229937	70							1.36683
13	if from anthroposophic reference group, father had rhinoconjunctivitis and father had eczema	yes	5.25724e-06	0.5	18	0.325897	6							4.60268
14	if from anthroposophic reference group and father had eczema	yes	1.04749e-05	0.333	39	0.223827	46							1.26136
15	if mother had asthma	yes	1.90786e-05	0.175	200	0.175	200	0.30303	0.126984	231	0	0.30303	231	1	2.38636	1	2.38636
16	if from the Netherlands, mother never had eczema and father had eczema	yes	3.10714e-05	0.262	61	0.243033	43							1.52932
17	if 0-12 months when first used antibiotics and father had eczema	yes	3.16686e-05	0.227	88	0.228815	101	0.224359	0.138653	156	0	0.232868	137	0.864376	1.61813	1.09708	1.53445
18	if from the Netherlands and father had eczema	yes	3.55644e-05	0.214	103	0.260011	52							1.63026
19	if father had rhinoconjunctivitis and father had eczema	yes	4.16812e-05	0.212	104	0.230123	40	0.201258	0.143263	159	0	0.220054	90	2.39524	1.40481	1.61576	5.43681
20	if from the Netherlands and no contact with farm animals	yes	4.26852e-05	0.158	259	0.19642	191							1.09078
21	if father had eczema	yes	4.45125e-05	0.151	304	0.151316	304	0.173913	0.142857	322	0	0.173913	322	0.997913	1.21739	1	1.21485
22	if 0-12 months when first used antibiotics, father had rhinoconjunctivitis and not drank mostly farm milk during first 12 months	yes	4.4848e-05	0.222	90	0.245455	82							0.992682
23	if from anthroposophic reference group and father had rhinoconjunctivitis	yes	6.44058e-05	0.231	78	0.202561	54							1.64724
24	if 0-12 months when first used antibiotics, mother never worked on a farm during lactation, contact with 2 farm animal species and not drank mostly farm milk during first 12 months	yes	0.00015601	0.323	31	0.207436	58							0.832246
25	if COL29A1_rs322117=1 and from the Netherlands	yes	0.00016116	0.19	121	0.195419	118							0.996989
26	if 0-12 months when first used antibiotics and father had rhinoconjunctivitis	yes	0.000196408	0.196	107	0.207201	118	0.234818	0.132458	247	0	0.251249	229	0.85776	1.77277	1.00807	1.53287
27	if COL29A1_rs322117=1 and from farm reference group	yes	0.00025955	0.174	149	0.145007	155							1.15349
28	if from anthroposophic reference group	yes	0.000384757	0.132	418	0.131579	418							1.0032
29	if 0-12 months when first used antibiotics, contact with 2 farm animal species and not drank mostly farm milk during first 12 months	yes	0.00156724	0.222	54	0.17747	81							0.833943
30	if COL29A1_rs322117=1, >12 months when first used antibiotics and mother had eczema	yes	0.00185513	0.218	55	0.133278	50	0.145455	0.148729	55	0	0.141013	57	1.79925	0.977983	0.995306	1.75137
31	if COL29A1_rs322117=2 and father had rhinoconjunctivitis	yes	0.00200181	0.142	233	0.124075	254	0.186352	0.140501	381	0	0.186459	384	1.04985	1.32633	0.991615	1.38078
32	if from Germany, mother had eczema and father had rhinoconjunctivitis	yes	0.00278917	0.5	8	0.159228	15							1.67475
33	if from the Netherlands and father had rhinoconjunctivitis	yes	0.00292021	0.192	73	0.236353	61							0.972149
34	if 0-12 months when first used antibiotics, mother never worked on a farm during lactation and contact with 2 farm animal species	yes	0.00314536	0.216	51	0.173743	84							0.754808
35	if >12 months when first used antibiotics and mother had eczema	yes	0.00504609	0.145	172	0.104651	200	0.12931	0.148585	232	0	0.130536	236	1.19158	0.870279	0.973818	1.00986
36	if 0-12 months when first used antibiotics, contact with 2 farm animal species and does not live on farm	yes	0.00515142	0.3	20	0.181985	66							0.49954
37	if from the Netherlands and mother had eczema	yes	0.014265	0.148	122	0.211671	73							1.16852
38	if 0-12 months when first used antibiotics and contact with 2 farm animal species	yes	0.014265	0.148	122	0.147737	118							1.03574
39	if COL29A1_rs322117=1, mother never worked on a farm during pregnancy and contact with 2 farm animal species	yes	0.0177941	0.2	40	0.145464	62							0.887037
40	if mother had eczema and father had rhinoconjunctivitis	yes	0.0222875	0.157	83	0.185944	57	0.207407	0.143973	135	0	0.231837	128	1.22948	1.4406	0.94355	1.6712
41	if mother never worked on a farm during pregnancy, contact with 3 farm animal species and not drank mostly farm milk during first 12 months	yes	0.0224954	0.167	66	0.106654	124							0.833418
42	if COL29A1_rs322117=1 and mother had eczema	yes	0.024898	0.144	111	0.152002	112	0.226087	0.144612	115	0	0.197588	111	0.938897	1.5634	1.18547	1.74012
43	if father had rhinoconjunctivitis and contact with one farm animal species	yes	0.0458248	0.161	56	0.0966658	62							1.50435
44	if mother worked on a farm during lactation	no	7.62518e-06	0.95	783	0.950192	783							0.999798
45	if from Germany and drank mostly farm milk during first 12 months	no	0.000203238	0.966	293	0.961276	253							1.16379
46	if mother worked on a farm during pregnancy, contact with one farm animal species and drank mostly farm milk during first 12 months	no	0.000600245	0.991	108	0.981798	56							1.94665
47	if COL29A1_rs322117=1 and never used antibiotics	no	0.000796685	0.984	127	0.964334	126	0.136364	0.148778	22	0	0.853242	25	1.02849	0.916558	0.14064	0.132578
48	if from the Netherlands and never used antibiotics	no	0.000828056	0.98	147	0.947506	78							1.94925
49	if contact with one farm animal species and drank mostly farm milk during first 12 months	no	0.00315059	0.967	182	0.967955	164							1.10866
50	if from anthroposophic community and mother worked on a farm during pregnancy	no	0.00399408	1	61	0.958841	209							0.304395
51	if from Austria and mother worked on a farm during pregnancy	no	0.00429754	0.966	177	0.964609	210							0.844072
52	if never used antibiotics and mother worked on a farm during pregnancy	no	0.00543289	0.971	139	0.984501	176							0.778942
53	if from anthroposophic community and lives on farm	no	0.0075756	1	54	0.950768	276							0.205783
54	if never used antibiotics and contact with one farm animal species	no	0.00839151	0.987	76	0.981205	91							0.840097
55	if from farm reference group, from Austria and father never had asthma and/or rhinoconjunctivitis	no	0.00844298	0.979	96	0.929609	110							0.919097
56	if from farm reference group and from Austria	no	0.00941721	0.973	113	0.917297	131							0.914977
57	if mother worked on a farm during pregnancy and contact with 3 farm animal species	no	0.00944872	0.961	180	0.95855	94							1.91979
58	if from Austria and lives on farm	no	0.0112287	0.957	208	0.957618	277							0.750418
59	if never used antibiotics and never formula feed during babyhood	no	0.0171406	0.985	67	0.975267	28	0.122449	0.147541	98	0	0.872244	95	2.41674	0.829932	0.144817	0.290464
60	if COL29A1_rs322117=2, from farm reference group and contact with one farm animal species	no	0.0171406	0.985	67	0.926592	75							0.949645
61	if from Switzerland and contact with one farm animal species	no	0.0188499	1	44	0.957685	55							0.835348
62	if never used antibiotics, does not live on farm and drank mostly farm milk during first 12 months	no	0.0289794	0.969	96	0.981631	92							1.03005
63	if COL29A1_rs322117=1 and mother worked on a farm during pregnancy	no	0.0325587	0.948	230	0.93544	239							0.975264
64	if from farm reference group and never used antibiotics	no	0.0349747	0.974	76	0.962755	107							0.718577
65	if mother worked on a farm during pregnancy and does not live on farm	no	0.0400855	0.973	74	0.936921	526							0.146102
66	if from anthroposophic community and never formula feed during babyhood	no	0.0428952	0.973	73	0.935322	33							2.30123
