# Supplementary material for: Rule-Based Models of the Interplay between Genetic and Environmental Factors in Childhood Allergy
Source: PLoS One. 2013 Nov 19;8(11):e80080. doi: 10.1371/journal.pone.0080080 (PMC3833974; doi:10.1371/journal.pone.0080080)
Supplement: Table S9 — Rules for the prediction of atopicsensitization. In total 51 rules were generated for atopic sensitization, >3.5 kU/liter, here presented with a unique identifier (‘Nr’). (XLSX) [file pone.0080080.s010.xlsx]

## Sheet: Overview atop_sensi rules
Table S9
In total 51 rules were generated for atopic sensitization, >3.5 kU/liter, here presented with a unique identifier (‘Nr’).
Nr: Each rule has a rule number which is used to refer to the rule.
LHS (rule conditions): The LHS of the rule consist of a set of rule conditions.
RHS (atopic sensitisation >3.5kU/L): 'yes' if the disease is present, and 'no' if it is absent.
P-value: The rule p-value calculated using the hypergeometic distrubtion. See Eq 8 in supplementary methods for definition.
Acc: The rule accuracy. See Eq 2 in supplementary methods for definition.
Supp: The rule support. See Eq 1 in supplementary methods for definition.
Acc*: Expected accuracy under the assumption of indepedent conditions. See Eq 4 in supplementary methods for definition.
Supp*: Expected support under the assumption of independent conditions. See Eq 3 in supplementary methods for definition.
%1_match: Percentage of outcome=1 among children that matched the rule.
%1_non-match: Percentage of outcome=1 among children that did not match the rule.
Support: Rule support on validation data set.
Valid? True (1) if the correct outcome is enriched among children that match the rule. False (0) othervise.
Acc* on other data: Expected accuracy on validation data set.
Supp* on other data: Expected support on validation data set.
Parsifal ratio: 'Ratio' in the training data. See Eq 5 in supplementary methods for definition.
Valid. Ratio: 'Validation ratio', see Eq 6 in supplementary methods for definition.
Bamse ratio: 'Ratio' in the test data. See Eq 7 in supplementary methods for definition.
Product: Product of the three ratios.
Nr	LHS (Rule conditions)	RHS (atopic sensitisation >3.5kU/L)	P-value	Acc	Supp	Acc*	Supp*	%1_match	%1_non-match	Supp	Valid?	Acc* Bamse	Supp* Bamse	Parsifal ratio	Valid. Ratio	Bamse ratio	Product
1	if from anthroposophic reference group and no contact with farm animals	yes	5.27776e-08	0.262	347	0.334988	183							1.48303
2	if from Austria and mother had rhinoconjunctivitis	yes	1.41472e-07	0.362	105	0.343479	108							1.02465
3	if from anthroposophic reference group	yes	4.06859e-07	0.242	429	0.242424	429							0.99825
4	if boy and father had asthma	yes	7.95226e-06	0.333	99	0.301302	103	0.524272	0.345483	103	0	0.468218	108	1.06228	1.5175	1.06788	1.72144
5	if from Austria, father never had asthma and/or rhinoconjunctivitis and no contact with farm animals	yes	1.91736e-05	0.253	261	0.283817	217							1.07217
6	if from the Netherlands and father had rhinoconjunctivitis	yes	0.00010315	0.333	75	0.305887	63							1.296
7	if FLG_R2447X=1 and father never had rhinoconjunctivitis	yes	0.00014622	0.48	25	0.376531	31	0.357143	0.354251	14	0	0.380311	13	1.02806	1.00816	1.01132	1.04819
8	if FLG_R2447X=1 and from the Netherlands	yes	0.000178169	0.7	10	0.473188	6							2.46555
9	if mother had rhinoconjunctivitis, father had asthma and no contact with farm animals	yes	0.00022273	0.563	16	0.479954	16							1.17303
10	if FLG_R2447X=1	yes	0.000233384	0.405	37	0.405405	37	0.421053	0.353628	19	0	0.421053	19	0.999	1.19067	1	1.18948
11	if from Austria, father never had asthma and/or rhinoconjunctivitis and does not live on farm	yes	0.000233488	0.225	351	0.261061	294							1.02896
12	if mother had rhinoconjunctivitis and father had asthma	yes	0.000461439	0.385	39	0.369596	34	0.632653	0.346331	49	0	0.544426	58	1.19487	1.82673	0.981737	2.14283
13	if mother had rhinoconjunctivitis, father had rhinoconjunctivitis and mother never worked on a farm during pregnancy or lactation	yes	0.000821616	0.323	62	0.452513	43							1.02919
14	if mother had rhinoconjunctivitis and father had rhinoconjunctivitis	yes	0.000904598	0.294	85	0.378419	66	0.614907	0.33043	161	0	0.547539	156	1.00058	1.86093	1.15903	2.15812
15	if boy, from Switzerland and contact with 3 farm animal species	yes	0.0010576	0.423	26	0.123061	15							5.95804
16	if from the Netherlands, father had asthma and no contact with farm animals	yes	0.00141475	0.5	16	0.4005	14							1.42679
17	if from Austria and father had asthma	yes	0.00160336	0.387	31	0.331495	44							0.822514
18	if father had asthma and father had rhinoconjunctivitis	yes	0.00194405	0.277	94	0.365894	27	0.433566	0.348698	143	0	0.55666	60	2.63565	1.24338	1.85631	6.08337
19	if from Switzerland, mother never worked on a farm during pregnancy or lactation and no contact with farm animals	yes	0.00401789	0.274	84	0.283241	80							1.01574
20	if father had asthma, mother worked on a farm during pregnancy or lactation and contact with one farm animal species	yes	0.00464511	0.467	15	0.10862	13							4.96086
21	if boy, from Switzerland, mother worked on a farm during lactation and mother had contact with 3 farm animal species during pregnancy	yes	0.0058224	0.5	12	0.0553887	2							54.1626
22	if father had asthma, mother worked on a farm during pregnancy and contact with one farm animal species	yes	0.00686639	0.556	9	0.103845	11							4.38066
23	if boy, from Switzerland and mother had contact with 3 farm animal species during pregnancy	yes	0.00939795	0.462	13	0.101361	8							7.40666
24	if girl, from Austria, mother worked on a farm during pregnancy or lactation and mother never worked on a farm during pregnancy	yes	0.0142583	0.571	7	0.115494	77							0.449451
25	if girl, father had rhinoconjunctivitis and contact with one farm animal species	yes	0.0181358	0.333	27	0.143535	31							2.02063
26	if from Germany, mother never worked on a farm during pregnancy and mother had contact with one farm animal species during pregnancy	yes	0.0257891	0.303	33	0.135697	59							1.24892
27	if girl and father had rhinoconjunctivitis	yes	0.0283449	0.213	174	0.185886	178	0.443262	0.339181	282	0	0.437548	268	1.12011	1.30686	1.06598	1.56042
28	if father had asthma, mother had contact with one farm animal species during pregnancy and contact with one farm animal species	yes	0.0286996	0.417	12	0.150939	4							8.28814
29	if from Switzerland, mother worked on a farm during lactation, mother had contact with 3 farm animal species during pregnancy and contact with 3 farm animal species	yes	0.0288888	0.375	16	0.0242325	0							#DIV/0!
30	if father had rhinoconjunctivitis and mother had contact with one farm animal species during pregnancy	yes	0.0315797	0.294	34	0.20096	42							1.18432
31	if from Austria, mother worked on a farm during pregnancy and contact with 2 farm animal species	yes	0.0344998	0.273	44	0.0932721	26							4.95325
32	if from Switzerland, mother had contact with 3 farm animal species during pregnancy and contact with 3 farm animal species	yes	0.0388912	0.353	17	0.0455937	2							65.8095
33	if father had asthma, mother worked on a farm during lactation and contact with one farm animal species	yes	0.0395351	0.444	9	0.109465	9							4.0561
34	if girl, mother never worked on a farm during pregnancy or lactation, mother had contact with one farm animal species during pregnancy and contact with 2 farm animal species	yes	0.0395351	0.444	9	0.0867612	13							3.54288
35	if from Austria and contact with 2 farm animal species	yes	0.0401951	0.246	65	0.173486	79							1.16669
36	if father had rhinoconjunctivitis and contact with one farm animal species	yes	0.0470899	0.25	56	0.197131	64							1.10967
37	if girl and mother worked on a farm during pregnancy	no	4.56093e-13	0.945	455	0.941202	485							0.94193
38	if mother worked on a farm during lactation	no	4.71895e-11	0.912	791	0.911504	791							1.00054
39	if from Sweden and mother worked on a farm during pregnancy	no	6.41194e-07	0.96	173	0.952106	244							0.714895
40	if contact with 5 farm animal species	no	0.000202484	0.984	64	0.984375	64							0.999619
41	if girl, from Switzerland and mother worked on a farm during pregnancy or lactation	no	0.000415874	0.957	94	0.93893	62							1.54531
42	if girl, lives on a farm and from Switzerland	no	0.000476047	0.957	93	0.9351	66							1.44209
43	if mother worked on a farm during pregnancy and does not live on farm	no	0.00151054	0.959	74	0.886177	523							0.153119
44	if from farm reference group, from Sweden, mother never had rhinoconjunctivitis and father never had rhinoconjunctivitis	no	0.00153837	0.968	63	0.898392	106							0.640389
45	if girl and from Switzerland	no	0.00270665	0.919	160	0.887935	154							1.07531
46	if girl, from anthroposophic community and mother worked on a farm during pregnancy or lactation	no	0.00364338	0.965	57	0.933223	124							0.47533
47	if from farm reference group, from Sweden and mother never had rhinoconjunctivitis	no	0.00436769	0.947	76	0.886771	122							0.665261
48	if from anthroposophic community and mother worked on a farm during pregnancy or lactation	no	0.00660531	0.93	100	0.905114	247							0.41599
49	if from farm reference group and mother worked on a farm during pregnancy	no	0.0246142	0.97	33	0.88253	199							0.182265
50	if lives on a farm and from the Netherlands	no	0.0308198	0.918	85	0.880826	195							0.454294
51	if mother had contact with 5 farm animal species during pregnancy	no	0.0382218	1	19	1	19							1
